# Supplementary material for: Hydraulic Safety Mechanisms Override Traditional Wood Economics in Hyper-Arid Environments
Source: Plants (Basel). 2025 Sep 1;14(17):2709. doi: 10.3390/plants14172709 (PMC12429929; doi:10.3390/plants14172709)
Supplement: Supplementary file 1 [file plants-14-02709-s001.zip]

Archive with 1 entries (1 files):
- plants-3797106-supplementary.pdf
